# Supplementary material for: Predicting antimicrobial resistance in Pseudomonas aeruginosa with machine learning‐enabled molecular diagnostics
Source: EMBO Mol Med. 2020 Feb 12;12(3):e10264. doi: 10.15252/emmm.201910264 (PMC7059009; doi:10.15252/emmm.201910264)
Supplement: Supplementary file 4 — Dataset EV2 [file EMMM-12-e10264-s004.xlsx]

## Sheet: best data type combinations
Drug	Data type	cv scheme	Classifier	Macro F1-score cv	Macro F1-score validation
Ceftazidim	EXPR & GPA	random	LR	0.78	0.82
Ciprofloxacin	SNPs		LR	0.86	0.92
Meropenem	EXPR & GPA		LR	0.78	0.9
Tobramycin	EXPR & GPA		LR	0.92	0.94
			mean	0.835	0.895
			std	0.0589491	0.0455522
Ceftazidim	EXPR & GPA		RF	0.64	0.67
Ciprofloxacin	SNPs		RF	0.72	0.78
Meropenem	EXPR & GPA		RF	0.46	0.47
Tobramycin	EXPR & GPA		RF	0.87	0.91
mean			mean	0.6725	0.7075
std			std	0.147881	0.161303
Ceftazidim	EXPR & GPA		SVM	0.78	0.76
Ciprofloxacin	SNPs		SVM	0.86	0.92
Meropenem	EXPR & GPA		SVM	0.79	0.9
Tobramycin	EXPR & GPA		SVM	0.92	0.91
			mean	0.8375	0.8725
			std	0.056734	0.0653357
Ceftazidim	EXPR & GPA	tree	LR	0.76	0.81
Ciprofloxacin	SNPs		LR	0.88	0.88
Meropenem	EXPR & GPA		LR	0.84	0.88
Tobramycin	EXPR & GPA		LR	0.95	0.73
			mean	0.8575	0.825
			std	0.0686932	0.0618466
Ceftazidim	EXPR & GPA		RF	0.66	0.57
Ciprofloxacin	SNPs		RF	0.75	0.53
Meropenem	EXPR & GPA		RF	0.55	0.6
Tobramycin	EXPR & GPA		RF	0.91	0.53
			mean	0.7175	0.5575
			std	0.131791	0.0294746
Ceftazidim	EXPR & GPA		SVM	0.75	0.82
Ciprofloxacin	SNPs		SVM	0.88	0.88
Meropenem	EXPR & GPA		SVM	0.83	0.94
Tobramycin	EXPR & GPA		SVM	0.94	0.79
			mean	0.85	0.8575
			std	0.0696419	0.0576086

## Sheet: Sheet1
Dataset EV2: Machine classification performance across drugs, combination of data types and different cross-validation schemes (randomly: sheet random) or phylogenetically informed: sheet tree) for the training and test data set (including a summary for the best data type combination for each drug (best data type combinations). Drug: one of four anti-pseudomonal drugs, Classifier: one of LR (logi…
