# Supplementary material for: Predicting antimicrobial resistance in Pseudomonas aeruginosa with machine learning‐enabled molecular diagnostics
Source: EMBO Mol Med. 2020 Feb 12;12(3):e10264. doi: 10.15252/emmm.201910264 (PMC7059009; doi:10.15252/emmm.201910264)
Supplement: Supplementary file 5 — Dataset EV3 [file EMMM-12-e10264-s005.xlsx]

## Sheet: Sup_table_S3_perf_all_aggregate
cv_mode	drug	mode	measure	std	mean
block_cv	CAZ	expr	predictive value R	0.01	0.74
block_cv	CAZ	expr	predictive value S	0.02	0.84
block_cv	CAZ	expr	sensitivity R	0.03	0.78
block_cv	CAZ	expr	sensitivity S	0.01	0.81
block_cv	CAZ	expr_snps	predictive value R	0.03	0.73
block_cv	CAZ	expr_snps	predictive value S	0.02	0.77
block_cv	CAZ	expr_snps	sensitivity R	0.04	0.65
block_cv	CAZ	expr_snps	sensitivity S	0.03	0.83
block_cv	CAZ	gpa	predictive value R	0.04	0.56
block_cv	CAZ	gpa	predictive value S	0.02	0.68
block_cv	CAZ	gpa	sensitivity R	0.03	0.53
block_cv	CAZ	gpa	sensitivity S	0.04	0.71
block_cv	CAZ	gpa_expr	predictive value R	0.05	0.72
block_cv	CAZ	gpa_expr	predictive value S	0.03	0.79
block_cv	CAZ	gpa_expr	sensitivity R	0.05	0.69
block_cv	CAZ	gpa_expr	sensitivity S	0.03	0.81
block_cv	CAZ	gpa_expr_snps	predictive value R	0.03	0.75
block_cv	CAZ	gpa_expr_snps	predictive value S	0.02	0.77
block_cv	CAZ	gpa_expr_snps	sensitivity R	0.03	0.65
block_cv	CAZ	gpa_expr_snps	sensitivity S	0.02	0.84
block_cv	CAZ	gpa_snps	predictive value R	0.03	0.55
block_cv	CAZ	gpa_snps	predictive value S	0.02	0.66
block_cv	CAZ	gpa_snps	sensitivity R	0.04	0.49
block_cv	CAZ	gpa_snps	sensitivity S	0.04	0.72
block_cv	CAZ	snps	predictive value R	0.04	0.51
block_cv	CAZ	snps	predictive value S	0.03	0.65
block_cv	CAZ	snps	sensitivity R	0.06	0.5
block_cv	CAZ	snps	sensitivity S	0.02	0.65
block_cv	CIP	expr	predictive value R	0.04	0.83
block_cv	CIP	expr	predictive value S	0.02	0.67
block_cv	CIP	expr	sensitivity R	0.02	0.7
block_cv	CIP	expr	sensitivity S	0.05	0.81
block_cv	CIP	expr_snps	predictive value R	0	0.89
block_cv	CIP	expr_snps	predictive value S	0.02	0.87
block_cv	CIP	expr_snps	sensitivity R	0.02	0.9
block_cv	CIP	expr_snps	sensitivity S	0	0.85
block_cv	CIP	gpa	predictive value R	0.03	0.79
block_cv	CIP	gpa	predictive value S	0.02	0.63
block_cv	CIP	gpa	sensitivity R	0.04	0.64
block_cv	CIP	gpa	sensitivity S	0.04	0.78
block_cv	CIP	gpa_expr	predictive value R	0.01	0.83
block_cv	CIP	gpa_expr	predictive value S	0.02	0.65
block_cv	CIP	gpa_expr	sensitivity R	0.04	0.66
block_cv	CIP	gpa_expr	sensitivity S	0.02	0.82
block_cv	CIP	gpa_expr_snps	predictive value R	0	0.88
block_cv	CIP	gpa_expr_snps	predictive value S	0.02	0.87
block_cv	CIP	gpa_expr_snps	sensitivity R	0.01	0.9
block_cv	CIP	gpa_expr_snps	sensitivity S	0	0.85
block_cv	CIP	gpa_snps	predictive value R	0	0.89
block_cv	CIP	gpa_snps	predictive value S	0.01	0.87
block_cv	CIP	gpa_snps	sensitivity R	0.01	0.9
block_cv	CIP	gpa_snps	sensitivity S	0	0.85
block_cv	CIP	snps	predictive value R	0	0.88
block_cv	CIP	snps	predictive value S	0.01	0.87
block_cv	CIP	snps	sensitivity R	0.01	0.9
block_cv	CIP	snps	sensitivity S	0.01	0.84
block_cv	MEM	expr	predictive value R	0.01	0.93
block_cv	MEM	expr	predictive value S	0.03	0.74
block_cv	MEM	expr	sensitivity R	0.02	0.89
block_cv	MEM	expr	sensitivity S	0.03	0.82
block_cv	MEM	expr_snps	predictive value R	0.01	0.91
block_cv	MEM	expr_snps	predictive value S	0.03	0.63
block_cv	MEM	expr_snps	sensitivity R	0.03	0.83
block_cv	MEM	expr_snps	sensitivity S	0.03	0.77
block_cv	MEM	gpa	predictive value R	0.01	0.92
block_cv	MEM	gpa	predictive value S	0.03	0.72
block_cv	MEM	gpa	sensitivity R	0.02	0.88
block_cv	MEM	gpa	sensitivity S	0.03	0.79
block_cv	MEM	gpa_expr	predictive value R	0.01	0.94
block_cv	MEM	gpa_expr	predictive value S	0.03	0.74
block_cv	MEM	gpa_expr	sensitivity R	0.02	0.88
block_cv	MEM	gpa_expr	sensitivity S	0.04	0.84
block_cv	MEM	gpa_expr_snps	predictive value R	0.01	0.93
block_cv	MEM	gpa_expr_snps	predictive value S	0.03	0.75
block_cv	MEM	gpa_expr_snps	sensitivity R	0.01	0.9
block_cv	MEM	gpa_expr_snps	sensitivity S	0.04	0.82
block_cv	MEM	gpa_snps	predictive value R	0.01	0.91
block_cv	MEM	gpa_snps	predictive value S	0.02	0.71
block_cv	MEM	gpa_snps	sensitivity R	0.01	0.88
block_cv	MEM	gpa_snps	sensitivity S	0.01	0.78
block_cv	MEM	snps	predictive value R	0.02	0.75
block_cv	MEM	snps	predictive value S	0.02	0.3
block_cv	MEM	snps	sensitivity R	0.03	0.54
block_cv	MEM	snps	sensitivity S	0.06	0.52
block_cv	TOB	expr	predictive value R	0.04	0.72
block_cv	TOB	expr	predictive value S	0.01	0.84
block_cv	TOB	expr	sensitivity R	0.03	0.64
block_cv	TOB	expr	sensitivity S	0.02	0.89
block_cv	TOB	expr_snps	predictive value R	0.05	0.81
block_cv	TOB	expr_snps	predictive value S	0.02	0.88
block_cv	TOB	expr_snps	sensitivity R	0.05	0.74
block_cv	TOB	expr_snps	sensitivity S	0.03	0.92
block_cv	TOB	gpa	predictive value R	0.05	0.86
block_cv	TOB	gpa	predictive value S	0.02	0.87
block_cv	TOB	gpa	sensitivity R	0.05	0.7
block_cv	TOB	gpa	sensitivity S	0.03	0.95
block_cv	TOB	gpa_expr	predictive value R	0.02	0.86
block_cv	TOB	gpa_expr	predictive value S	0.01	0.91
block_cv	TOB	gpa_expr	sensitivity R	0.03	0.8
block_cv	TOB	gpa_expr	sensitivity S	0.01	0.94
block_cv	TOB	gpa_expr_snps	predictive value R	0.04	0.81
block_cv	TOB	gpa_expr_snps	predictive value S	0.01	0.89
block_cv	TOB	gpa_expr_snps	sensitivity R	0.04	0.74
block_cv	TOB	gpa_expr_snps	sensitivity S	0.02	0.92
block_cv	TOB	gpa_snps	predictive value R	0.04	0.8
block_cv	TOB	gpa_snps	predictive value S	0.01	0.87
block_cv	TOB	gpa_snps	sensitivity R	0.03	0.7
block_cv	TOB	gpa_snps	sensitivity S	0.02	0.92
block_cv	TOB	snps	predictive value R	0.06	0.78
block_cv	TOB	snps	predictive value S	0.01	0.86
block_cv	TOB	snps	sensitivity R	0.02	0.66
block_cv	TOB	snps	sensitivity S	0.03	0.91
standard_cv	CAZ	expr	predictive value R	0.02	0.8
standard_cv	CAZ	expr	predictive value S	0.02	0.81
standard_cv	CAZ	expr	sensitivity R	0.02	0.82
standard_cv	CAZ	expr	sensitivity S	0.02	0.79
standard_cv	CAZ	expr_snps	predictive value R	0.02	0.81
standard_cv	CAZ	expr_snps	predictive value S	0.01	0.79
standard_cv	CAZ	expr_snps	sensitivity R	0.02	0.78
standard_cv	CAZ	expr_snps	sensitivity S	0.03	0.82
standard_cv	CAZ	gpa	predictive value R	0.01	0.67
standard_cv	CAZ	gpa	predictive value S	0.01	0.66
standard_cv	CAZ	gpa	sensitivity R	0.02	0.65
standard_cv	CAZ	gpa	sensitivity S	0.02	0.69
standard_cv	CAZ	gpa_expr	predictive value R	0.01	0.83
standard_cv	CAZ	gpa_expr	predictive value S	0.02	0.81
standard_cv	CAZ	gpa_expr	sensitivity R	0.02	0.81
standard_cv	CAZ	gpa_expr	sensitivity S	0.01	0.84
standard_cv	CAZ	gpa_expr_snps	predictive value R	0.02	0.82
standard_cv	CAZ	gpa_expr_snps	predictive value S	0.01	0.81
standard_cv	CAZ	gpa_expr_snps	sensitivity R	0.01	0.8
standard_cv	CAZ	gpa_expr_snps	sensitivity S	0.02	0.82
standard_cv	CAZ	gpa_snps	predictive value R	0.02	0.63
standard_cv	CAZ	gpa_snps	predictive value S	0.03	0.63
standard_cv	CAZ	gpa_snps	sensitivity R	0.04	0.63
standard_cv	CAZ	gpa_snps	sensitivity S	0.03	0.64
standard_cv	CAZ	snps	predictive value R	0.02	0.63
standard_cv	CAZ	snps	predictive value S	0.01	0.63
standard_cv	CAZ	snps	sensitivity R	0.01	0.63
standard_cv	CAZ	snps	sensitivity S	0.03	0.64
standard_cv	CIP	expr	predictive value R	0.02	0.84
standard_cv	CIP	expr	predictive value S	0.01	0.73
standard_cv	CIP	expr	sensitivity R	0.02	0.76
standard_cv	CIP	expr	sensitivity S	0.03	0.82
standard_cv	CIP	expr_snps	predictive value R	0.01	0.89
standard_cv	CIP	expr_snps	predictive value S	0.01	0.89
standard_cv	CIP	expr_snps	sensitivity R	0.01	0.91
standard_cv	CIP	expr_snps	sensitivity S	0.01	0.86
standard_cv	CIP	gpa	predictive value R	0.02	0.82
standard_cv	CIP	gpa	predictive value S	0.02	0.71
standard_cv	CIP	gpa	sensitivity R	0.03	0.74
standard_cv	CIP	gpa	sensitivity S	0.03	0.8
standard_cv	CIP	gpa_expr	predictive value R	0.01	0.88
standard_cv	CIP	gpa_expr	predictive value S	0.01	0.73
standard_cv	CIP	gpa_expr	sensitivity R	0.01	0.74
standard_cv	CIP	gpa_expr	sensitivity S	0.01	0.87
standard_cv	CIP	gpa_expr_snps	predictive value R	0.02	0.89
standard_cv	CIP	gpa_expr_snps	predictive value S	0.01	0.89
standard_cv	CIP	gpa_expr_snps	sensitivity R	0.01	0.91
standard_cv	CIP	gpa_expr_snps	sensitivity S	0.02	0.86
standard_cv	CIP	gpa_snps	predictive value R	0.01	0.9
standard_cv	CIP	gpa_snps	predictive value S	0.01	0.9
standard_cv	CIP	gpa_snps	sensitivity R	0.01	0.92
standard_cv	CIP	gpa_snps	sensitivity S	0.02	0.88
standard_cv	CIP	snps	predictive value R	0.01	0.91
standard_cv	CIP	snps	predictive value S	0.01	0.9
standard_cv	CIP	snps	sensitivity R	0.01	0.92
standard_cv	CIP	snps	sensitivity S	0.02	0.88
standard_cv	MEM	expr	predictive value R	0.01	0.91
standard_cv	MEM	expr	predictive value S	0.01	0.71
standard_cv	MEM	expr	sensitivity R	0.01	0.85
standard_cv	MEM	expr	sensitivity S	0.02	0.81
standard_cv	MEM	expr_snps	predictive value R	0.02	0.92
standard_cv	MEM	expr_snps	predictive value S	0.03	0.72
standard_cv	MEM	expr_snps	sensitivity R	0.02	0.85
standard_cv	MEM	expr_snps	sensitivity S	0.04	0.83
standard_cv	MEM	gpa	predictive value R	0	0.92
standard_cv	MEM	gpa	predictive value S	0.01	0.74
standard_cv	MEM	gpa	sensitivity R	0.01	0.87
standard_cv	MEM	gpa	sensitivity S	0.01	0.84
standard_cv	MEM	gpa_expr	predictive value R	0.01	0.93
standard_cv	MEM	gpa_expr	predictive value S	0.03	0.81
standard_cv	MEM	gpa_expr	sensitivity R	0.02	0.91
standard_cv	MEM	gpa_expr	sensitivity S	0.01	0.86
standard_cv	MEM	gpa_expr_snps	predictive value R	0.01	0.93
standard_cv	MEM	gpa_expr_snps	predictive value S	0.02	0.78
standard_cv	MEM	gpa_expr_snps	sensitivity R	0.02	0.89
standard_cv	MEM	gpa_expr_snps	sensitivity S	0.02	0.85
standard_cv	MEM	gpa_snps	predictive value R	0.01	0.92
standard_cv	MEM	gpa_snps	predictive value S	0.02	0.74
standard_cv	MEM	gpa_snps	sensitivity R	0.01	0.86
standard_cv	MEM	gpa_snps	sensitivity S	0.01	0.83
standard_cv	MEM	snps	predictive value R	0.02	0.73
standard_cv	MEM	snps	predictive value S	0.03	0.38
standard_cv	MEM	snps	sensitivity R	0.02	0.64
standard_cv	MEM	snps	sensitivity S	0.07	0.48
standard_cv	TOB	expr	predictive value R	0.03	0.82
standard_cv	TOB	expr	predictive value S	0.01	0.93
standard_cv	TOB	expr	sensitivity R	0.02	0.85
standard_cv	TOB	expr	sensitivity S	0.02	0.91
standard_cv	TOB	expr_snps	predictive value R	0.02	0.84
standard_cv	TOB	expr_snps	predictive value S	0.01	0.93
standard_cv	TOB	expr_snps	sensitivity R	0.01	0.84
standard_cv	TOB	expr_snps	sensitivity S	0.01	0.93
standard_cv	TOB	gpa	predictive value R	0.01	0.88
standard_cv	TOB	gpa	predictive value S	0.01	0.93
standard_cv	TOB	gpa	sensitivity R	0.01	0.84
standard_cv	TOB	gpa	sensitivity S	0.01	0.95
standard_cv	TOB	gpa_expr	predictive value R	0.02	0.88
standard_cv	TOB	gpa_expr	predictive value S	0	0.95
standard_cv	TOB	gpa_expr	sensitivity R	0.01	0.89
standard_cv	TOB	gpa_expr	sensitivity S	0.01	0.94
standard_cv	TOB	gpa_expr_snps	predictive value R	0.02	0.85
standard_cv	TOB	gpa_expr_snps	predictive value S	0	0.95
standard_cv	TOB	gpa_expr_snps	sensitivity R	0.01	0.88
standard_cv	TOB	gpa_expr_snps	sensitivity S	0.01	0.93
standard_cv	TOB	gpa_snps	predictive value R	0.02	0.87
standard_cv	TOB	gpa_snps	predictive value S	0.01	0.93
standard_cv	TOB	gpa_snps	sensitivity R	0.03	0.84
standard_cv	TOB	gpa_snps	sensitivity S	0.01	0.94
standard_cv	TOB	snps	predictive value R	0.02	0.85
standard_cv	TOB	snps	predictive value S	0	0.92
standard_cv	TOB	snps	sensitivity R	0.01	0.82
standard_cv	TOB	snps	sensitivity S	0.01	0.93

## Sheet: Sheet1
Dataset EV3: Support vector machine classification performance across drugs, combination of data types and different cross-validation schemes for the training data set. cv_mode: cross-validation scheme, data type: data type combination, drug: anti-pseudomonal drug, measure: performance measure, value: performance measure value, std: standard deviation of performance measure.
