# Supplementary material for: Predicting antimicrobial resistance in Pseudomonas aeruginosa with machine learning‐enabled molecular diagnostics
Source: EMBO Mol Med. 2020 Feb 12;12(3):e10264. doi: 10.15252/emmm.201910264 (PMC7059009; doi:10.15252/emmm.201910264)
Supplement: Supplementary file 8 — Dataset EV6 [file EMMM-12-e10264-s008.xlsx]

## Sheet: validation_overall_standard_cv
measure	mode	drug	c_param	sensitivity (resistance)	sensitivity (susceptibility)	predictive value (resistance)	predictive value (susceptibility)	F1-score_macro
F1-score_macro	expr	Ceftazidim	0.025	0.6875	0.794118	0.758621	0.72973	0.740937	standard_cv
F1-score_macro	expr_snps	Ceftazidim	0.01	0.75	0.882353	0.857143	0.789474	0.816667	standard_cv
F1-score_macro	gpa	Ceftazidim	0.04	0.71875	0.676471	0.676471	0.71875	0.69697	standard_cv
F1-score_macro	gpa_expr	Ceftazidim	0.015	0.6875	0.852941	0.814815	0.74359	0.770142	standard_cv
F1-score_macro	gpa_expr_snps	Ceftazidim	0.01	0.75	0.882353	0.857143	0.789474	0.816667	standard_cv
F1-score_macro	gpa_snps	Ceftazidim	0.04	0.75	0.588235	0.631579	0.714286	0.665438	standard_cv
F1-score_macro	snps	Ceftazidim	0.025	0.53125	0.705882	0.62963	0.615385	0.616903	standard_cv
F1-score_macro	expr	Ciprofloxacin	0.02	0.675	1	1	0.704545	0.816318	standard_cv
F1-score_macro	expr_snps	Ciprofloxacin	0.02	0.875	0.870968	0.897436	0.84375	0.871609	standard_cv
F1-score_macro	gpa	Ciprofloxacin	0.04	0.675	0.870968	0.870968	0.675	0.760563	standard_cv
F1-score_macro	gpa_expr	Ciprofloxacin	0.02	0.7	0.903226	0.903226	0.7	0.788732	standard_cv
F1-score_macro	gpa_expr_snps	Ciprofloxacin	0.015	0.9	0.870968	0.9	0.870968	0.885484	standard_cv
F1-score_macro	gpa_snps	Ciprofloxacin	0.05	0.9	0.870968	0.9	0.870968	0.885484	standard_cv
F1-score_macro	snps	Ciprofloxacin	0.07	0.875	0.870968	0.897436	0.84375	0.871609	standard_cv
F1-score_macro	expr	Meropenem	0.025	0.857143	0.857143	0.933333	0.72	0.838113	standard_cv
F1-score_macro	expr_snps	Meropenem	0.025	0.897959	0.809524	0.916667	0.772727	0.848957	standard_cv
F1-score_macro	gpa	Meropenem	0.1	0.918367	1	1	0.84	0.935245	standard_cv
F1-score_macro	gpa_expr	Meropenem	0.04	0.959184	0.952381	0.979167	0.909091	0.949652	standard_cv
F1-score_macro	gpa_expr_snps	Meropenem	0.15	0.938776	1	1	0.875	0.950877	standard_cv
F1-score_macro	gpa_snps	Meropenem	0.07	0.918367	0.952381	0.978261	0.833333	0.918129	standard_cv
F1-score_macro	snps	Meropenem	0.02	0.693878	0.47619	0.755556	0.4	0.579093	standard_cv
F1-score_macro	expr	Tobramycin	0.085	0.964286	0.981132	0.964286	0.981132	0.972709	standard_cv
F1-score_macro	expr_snps	Tobramycin	0.015	0.928571	0.943396	0.896552	0.961538	0.932331	standard_cv
F1-score_macro	gpa	Tobramycin	0.04	0.928571	0.981132	0.962963	0.962963	0.958709	standard_cv
F1-score_macro	gpa_expr	Tobramycin	0.03	0.928571	0.981132	0.962963	0.962963	0.958709	standard_cv
F1-score_macro	gpa_expr_snps	Tobramycin	0.015	0.928571	0.981132	0.962963	0.962963	0.958709	standard_cv
F1-score_macro	gpa_snps	Tobramycin	0.07	0.928571	1	1	0.963636	0.972222	standard_cv
F1-score_macro	snps	Tobramycin	0.07	0.928571	0.981132	0.962963	0.962963	0.958709	standard_cv
F1-score_macro	expr	Ceftazidim	0.025	0.896552	0.444444	0.83871	0.571429	0.683333	block_cv
F1-score_macro	expr_snps	Ceftazidim	0.01	0.741379	0.722222	0.895833	0.464286	0.688269	block_cv
F1-score_macro	gpa	Ceftazidim	0.04	0.741379	0.5	0.826923	0.375	0.605195	block_cv
F1-score_macro	gpa_expr	Ceftazidim	0.015	0.931034	0.611111	0.885246	0.733333	0.787115	block_cv
F1-score_macro	gpa_expr_snps	Ceftazidim	0.01	0.724138	0.722222	0.893617	0.448276	0.676596	block_cv
F1-score_macro	gpa_snps	Ceftazidim	0.04	0.793103	0.222222	0.766667	0.25	0.507478	block_cv
F1-score_macro	snps	Ceftazidim	0.025	0.775862	0.333333	0.789474	0.315789	0.553467	block_cv
F1-score_macro	expr	Ciprofloxacin	0.02	0.315789	0.95	0.857143	0.59375	0.596154	block_cv
F1-score_macro	expr_snps	Ciprofloxacin	0.02	0.894737	0.85	0.85	0.894737	0.871795	block_cv
F1-score_macro	gpa	Ciprofloxacin	0.04	0.473684	0.9	0.818182	0.642857	0.675	block_cv
F1-score_macro	gpa_expr	Ciprofloxacin	0.02	0.473684	0.85	0.75	0.62963	0.652025	block_cv
F1-score_macro	gpa_expr_snps	Ciprofloxacin	0.015	0.947368	0.8	0.818182	0.941176	0.871457	block_cv
F1-score_macro	gpa_snps	Ciprofloxacin	0.05	0.947368	0.8	0.818182	0.941176	0.871457	block_cv
F1-score_macro	snps	Ciprofloxacin	0.07	0.947368	0.8	0.818182	0.941176	0.871457	block_cv
F1-score_macro	expr	Meropenem	0.025	0.805556	0.83871	0.852941	0.787879	0.820536	block_cv
F1-score_macro	expr_snps	Meropenem	0.025	0.888889	0.870968	0.888889	0.870968	0.879928	block_cv
F1-score_macro	gpa	Meropenem	0.1	0.861111	0.741935	0.794872	0.821429	0.803164	block_cv
F1-score_macro	gpa_expr	Meropenem	0.04	0.888889	0.806452	0.842105	0.862069	0.849099	block_cv
F1-score_macro	gpa_expr_snps	Meropenem	0.15	0.916667	0.806452	0.846154	0.892857	0.863729	block_cv
F1-score_macro	gpa_snps	Meropenem	0.07	0.888889	0.806452	0.842105	0.862069	0.849099	block_cv
F1-score_macro	snps	Meropenem	0.02	0.222222	0.580645	0.380952	0.391304	0.374117	block_cv
F1-score_macro	expr	Tobramycin	0.085	0.818182	0.948718	0.9	0.902439	0.891071	block_cv
F1-score_macro	expr_snps	Tobramycin	0.015	0.0909091	1	1	0.661017	0.481293	block_cv
F1-score_macro	gpa	Tobramycin	0.04	0.954545	0.974359	0.954545	0.974359	0.964452	block_cv
F1-score_macro	gpa_expr	Tobramycin	0.03	0.954545	0.974359	0.954545	0.974359	0.964452	block_cv
F1-score_macro	gpa_expr_snps	Tobramycin	0.015	0.954545	0.948718	0.913043	0.973684	0.947186	block_cv
F1-score_macro	gpa_snps	Tobramycin	0.07	0.227273	1	1	0.696429	0.595712	block_cv
F1-score_macro	snps	Tobramycin	0.07	0.0454545	1	1	0.65	0.437418	block_cv

## Sheet: Sheet1
Dataset EV6: SVM classification performance across drugs, combination of data types for different performance measures for the test data set. data type: data type combination, drug: anti-pseudomonal drug, c_param: the C parameter of the optimal SVM model used for prediction.
